# Supplementary material for: Structure snapshots reveal the mechanism of a bacterial membrane lipoprotein N-acyltransferase
Source: Sci Adv. 2023 Jun 30;9(26):eadf5799. doi: 10.1126/sciadv.adf5799 (PMC10313180; doi:10.1126/sciadv.adf5799)
Supplement: Supplementary file 2 — Tables S1 and S2 [file sciadv.adf5799_tables_s1_and_s2.zip]

Archive with 2 entries (2 files):
- adf5799_Table_S1.xlsx
- adf5799_Table_S2.xlsx
