# Supplementary material for: Structure snapshots reveal the mechanism of a bacterial membrane lipoprotein N-acyltransferase
Source: Sci Adv. 2023 Jun 30;9(26):eadf5799. doi: 10.1126/sciadv.adf5799 (PMC10313180; doi:10.1126/sciadv.adf5799)
Supplement: Supplementary file 2 — Tables S1 and S2 [file sciadv.adf5799_tables_s1_and_s2.zip › adf5799_Table_S1.xlsx]

## Sheet: Sheet1
	M1A	P1B	M2
	Eco-Cys387Ala-PE	Eco-WT-TITC-LPE	Pae-WT-TITC-MO
Data collection
Space group	P3221	P3221	P21212
Cell dimensions
a, b, c (Å)	160.99, 160.99, 91.28	160.11, 160.11, 90.93	78.06, 116.23, 73.22
α β γ (°)	90, 90, 120	90, 90, 120	90, 90, 90
Wavelength (Å)	0.96861	0.96862	1
Resolution (Å)	45.64-2.40 (2.54-2.40)	80.05-2.66 (3.01-2.66)	48.53-2.60 (2.70-2.60)
No. of reflections (total/uniq.)	597,467 (53,802)	241,368 (24,525)	308,207 (21,051)
Rmeas	0.14 (2.92)	0.26 (1.55)	0.35 (6.29)
I /σ (I)	12.46 (0.88)	8.00 (1.70)	6.39 (0.85)
CC1/2 (%)	99.90 (45.90)	99.50 (52.50)	99.00 (35.20)
Completeness (%)	99.90 (99.80)	93.20 (60.80)b	99.70 (99.70)
Multiplicity	11.10 (11.22)	9.80 (9.20)	14.63 (14.59)
Refinement
Resolution (Å)	41.42-2.40	43.20-2.66	46.61-2.60
Reflections	53756	24520	21030
Rwork/Rfree	0.22/0.24	0.20/0.23	0.23/0.26
R.m.s. deviations
Bond lengths (Å)	0.012	0.012	0.008
Bond angles (°)	0.99	0.99	0.99
No. atoms
Protein	3991	4001	4009
Ligand/ion	356	310	294
Water	57	22	30
B-factor (Å2)
Protein	74.11	54.07	72.09
Ligand/ion	106.69	86.89	92
Water	70.63	49.92	69.05
Ramachandran Plot
Favored (%)	96.44	97.04	97.1
Allowed (%)	3.56	2.96	2.9
Outliers (%)	0	0	0
MolProbity Clashscore	9.74	14.88	15.97
PDB codes	8AQ3	8AQ4	8AQ2
a Data processing and refinement statistics are reported with Friedel pairs merged. Values in parentheses are for the highest resolution shell.
b Ellipsoidal completeness, as defined by autoPROC/STARANISO, is referred to here
