# Supplementary material for: Structure snapshots reveal the mechanism of a bacterial membrane lipoprotein N-acyltransferase
Source: Sci Adv. 2023 Jun 30;9(26):eadf5799. doi: 10.1126/sciadv.adf5799 (PMC10313180; doi:10.1126/sciadv.adf5799)
Supplement: Supplementary file 2 — Tables S1 and S2 [file sciadv.adf5799_tables_s1_and_s2.zip › adf5799_Table_S2.xlsx]

## Sheet: Sheet1
Data collection	Apo	M1B	M1C	P1A	P2A	P2B
	Eco-WT-HA	Eco-Cys387Ser-PE	Eco-Cys387Ala-PE	Eco-WT-acyl-LPE	Eco-Cys387Ala-Pam3	Eco-Cys387Ser-FP3
Microscope	Titan Krios G3i
Detector	Gatan K3
Energy filter slit width [eV]	20
Nominal magnificat'n [fold]	105000
Voltage [kV]	300
Electron exposure [e–/Å2]	38
Exposure rate [e-/(A2.s)]	25.5
Defocus range [μm]	-0.8 – (-2.3)
Pixel size [Å]	0.826
Number of frames per movie	45
Automation software	EPU
Data processing
Processing software	CryoSPARC/Relion
Micrographs [no.]	7385	4043	4842	6245	7212	8474
Initial particles [no.]	6840965	4429973	3893907	6148866	6563622	8658413
Total # of particles used for 3D analyses	427881	588735	570097	749033	802722	830490
Final particles [no.]	111235	123014	104519	155970	230588	112304
Map resolution (FSC 0.143) [Å]	3	3.01	3.13	2.67	2.86	3.02
Symmetry	P1	P1	P1	P1	P1	P1
Model Refinement
Refinement package	Phenix
Initial model (PDB code)	5N6L
Model resolution (FSC 0.5) [Å]	3.22	3.17	3.38	2.89	3.06	3.26
Map sharpening B factor [Å2]	-83.4	-124.1	-124.6	-94.7	-86.2	-86
Model composition
Non-hydrogen atoms	3827	4015	4033	4004	4016	3995
Protein residues	492	508	510	509	505	506
Ligands	0	1	1	2	1	1
B factors [Å2]
Protein	56.56	90.4	111.93	74.8	63.22	65.58
Ligand	-	95.12	124.65	85.88	82.67	75.76
R.M.S.D
Bond lengths [Å]	0.002	0.003	0.002	0.003	0.003	0.003
Bond angles [°]	0.502	0.491	0.497	0.483	0.501	0.513
Global and Local CC [CCvolume/CCmask]	0.83/0.84	0.83/0.84	0.83/0.84	0.85/0.86	0.83/0.84	0.83/0.84
C-beta deviations [%]	0	0	0	0	0	0
CaBLAM outliers [%]	2.48	2.38	2.57	2.57	2.2	2.99
Validation
MolProbity score	1.58	1.71	1.74	1.51	1.42	1.78
Clashscore	7.15	5.73	7.86	5.39	5.16	6.96
Poor rotamers [%]	0.5	0.48	0.48	0	0.49	0
Ramachandran plot
Favored [%]	96.93	94.27	95.47	96.63	97.22	94.05
Allowed [%]	3.07	5.73	4.53	3.37	2.78	5.95
Disallowed [%]	0	0	0	0	0	0
PDB codes	8B0K	8B0M	8B0L	8B0N	8B0P	8B0O
