# Supplementary material for: Structure snapshots reveal the mechanism of a bacterial membrane lipoprotein N-acyltransferase
Source: Sci Adv. 2023 Jun 30;9(26):eadf5799. doi: 10.1126/sciadv.adf5799 (PMC10313180; doi:10.1126/sciadv.adf5799)
Supplement: Supplementary file 3 — Movies S1 and S2 [file sciadv.adf5799_movies_s1_and_s2.zip]

Archive with 2 entries (2 files):
- adf5799_Movie_S1.mp4
- adf5799_Movie_S2.mp4
