# Supplementary material for: Structure snapshots reveal the mechanism of a bacterial membrane lipoprotein N-acyltransferase
Source: Sci Adv. 2023 Jun 30;9(26):eadf5799. doi: 10.1126/sciadv.adf5799 (PMC10313180; doi:10.1126/sciadv.adf5799)
Supplement: Supplementary file 4 — Database S1 [file sciadv.adf5799_database_s1.zip]

Archive with 1 entries (1 files):
- adf5799_Database_S1.xlsx
