# Supplementary material for: Structure snapshots reveal the mechanism of a bacterial membrane lipoprotein N-acyltransferase
Source: Sci Adv. 2023 Jun 30;9(26):eadf5799. doi: 10.1126/sciadv.adf5799 (PMC10313180; doi:10.1126/sciadv.adf5799)
Supplement: Supplementary file 4 — Database S1 [file sciadv.adf5799_database_s1.zip › adf5799_Database_S1.xlsx]

## Sheet: msa_aa_variety_percentage
The table details the residue variety in % for each position in the query sequence.
Each column shows the % for that amino-acid, found in position ('pos') in the MSA.
In case there are residues which are not a standard amino-acid in the MSA, they are represented under column 'OTHER'
pos	A	C	D	E	F	G	H	I	K	L	M	N	P	Q	R	S	T	V	W	Y	OTHER	MAX AA	ConSurf Grade
1	10										90											M 90.000	8
2	88.889																11.111					A 88.889	7
3					30			20	10	40												L 40.000	3*
4	100																					A 100.000	9
5	6.25									18.75			6.25	6.25		62.5						S 62.500	5
6								10.526		78.947	5.263						5.263					L 78.947	6
7	23.81				4.762			19.048		14.286	4.762		4.762					4.762	4.762	19.048		A 23.810	3
8			9.091	22.727			9.091		4.545				4.545	27.273	13.636	9.091						Q 27.273	5
9		3.846					15.385		7.692			7.692		15.385	42.308	3.846				3.846		R 42.308	5
10	3.125					3.125				9.375	3.125		15.625	34.375	15.625	15.625						Q 34.375	4
11	6.522		2.174		2.174	2.174			13.043	6.522	2.174	2.174	2.174		50	2.174			8.696			R 50.000	5
12	7.407				5.556			16.667		33.333			3.704		5.556	1.852	1.852	22.222		1.852		L 33.333	3
13	10				1.429	8.571		1.429	2.857	2.857		1.429	4.286	8.571	50	5.714	2.857					R 50.000	5
14	10.753	2.151	1.075	1.075	2.151		6.452	1.075	1.075	31.183	1.075		11.828		3.226	3.226	2.151	5.376	1.075	15.054		L 31.183	1
15	8.527				6.202	1.55		10.078		58.14	0.775		2.326			0.775	1.55	7.752	2.326			L 58.140	4
16	13.333	1.481			2.963	1.481		15.556		48.148	0.741					1.481	2.963	11.111	0.741			L 48.148	4
17	75.54	0.719				0.719		1.439		8.633	0.719					7.194	1.439	3.597				A 75.540	8
18	7.914				14.388	0.719		5.755		56.115	3.597		2.158				0.719	6.475	0.719	1.439		L 56.115	5
19	12.857	0.714			7.857	2.857		21.429		41.429	0.714		0.714			1.429	1.429	8.571				L 41.429	4
20	52.113	2.113			4.93	2.817		2.817		9.155	0.704		0.704			17.606	2.817	4.225				A 52.113	6
21						100																G 100.000	9
22	62.676	1.408			0.704	9.859		4.225		9.859	1.408					2.817	0.704	6.338				A 62.676	6
23	9.155	6.338			1.408	2.817		11.972		46.479	2.113					9.859	0.704	9.155				L 46.479	4
24	7.042				4.93	16.197		3.521		19.718	3.521	1.408		4.93		7.746	23.944	3.521		3.521		T 23.944	5
25	4.93							1.408		2.113			25.352			2.113	43.662	20.423				T 43.662	7
26	2.778				23.611	1.389		0.694		68.75	0.694		1.389				0.694					L 68.750	6
27	55.556	1.389			0.694	10.417								0.694		22.917	7.639	0.694				A 55.556	7
28	2.778				65.972			0.694		15.278	2.083						0.694			12.5		F 65.972	7
29	72.222			1.389		0.694			0.694							25						A 72.222	9
30													100									P 100.000	9
31	0.699				60.839					7.692				0.699	0.699		0.699	2.098	0.699	25.874		F 60.839	6
32	4.196		33.566	8.392	2.098	16.084	4.196					13.287		2.098	0.699	9.091	2.098			4.196		D 33.566	4
33	2.098				16.084		0.699	14.685		29.371				3.497				9.091	10.49	13.986		L 29.371	3
34	3.472				11.806	1.389	1.389						2.083			6.25		1.389	65.972	6.25		W 65.972	6
35	0.699	0.699			2.797	1.399		4.895		4.895	0.699		60.14					0.699	20.979	2.098		P 60.140	5
36	14.685	1.399			0.699			15.385		55.944							2.098	9.091	0.699			L 55.944	6
37	53.147			0.699		11.189		3.497	0.699	1.399	2.797	0.699	6.993	2.797		4.196	6.294	2.797		2.797		A 53.147	6
38	1.399				14.685			20.28		23.776	3.497		21.678			0.699		9.79	2.797	1.399		L 23.776	4
39	5.556				3.472			18.75		45.139			5.556					21.528				L 45.139	4
40	22.222	4.861				3.472		0.694		4.861			1.389	0.694		51.389	6.25	4.167				S 51.389	7
41	3.472	2.083			2.083			13.194		47.222	3.472		12.5				0.694	13.194	2.083			L 47.222	5
42	44.444	2.778			7.639	11.111		4.861		7.639	4.861		1.389			3.472	6.25	5.556				A 44.444	4
43	9.028	0.694			4.861	20.139		8.333		34.722	2.083		1.389			1.389	0.694	15.972		0.694		L 34.722	3
44	3.448				10.345	2.069		3.448		69.655	2.759		0.69					6.897		0.69		L 69.655	6
45	8.276	2.069			25.517	0.69		8.966		20.69	1.379		0.69	6.897		1.379		2.759	4.138	16.552		F 25.517	5
46	16.552	0.69		0.69	7.586	2.759	0.69	2.759	0.69	28.966	0.69		0.69	2.759	2.759	1.379	2.069	2.069	17.241	8.966		L 28.966	1
47	4.828	2.759			2.069	8.966	0.69	6.207	1.379	46.207	0.69			4.828	0.69	11.724	2.069	6.897				L 46.207	5
48	5.517	1.379			0.69			8.966		40.69		0.69		0.69		6.207	11.724	4.138	18.621	0.69		L 40.690	5
49	2.143	0.714	7.143	2.857	2.857	2.143	8.571	1.429	5	17.143	0.714	2.857		13.571	14.286	7.857	5	2.143	2.143	1.429		L 17.143	4
50	12.95	1.439	7.194	7.914		10.072	2.158		8.633	0.719		15.108	5.036	6.475	4.317	7.194	8.633	0.719		1.439		N 15.108	3
51	13.793	2.759	2.069	1.379			1.379	2.069	4.138	20	0.69	2.759	4.828	15.862	13.793	2.069	2.759	8.966		0.69		L 20.000	4
52	6.207	0.69	2.759	2.069		2.759	2.069		1.379	0.69	0.69	2.759	4.828	0.69	11.034	33.103	26.897		0.69	0.69		S 33.103	5
53	18.621			0.69		1.379	2.759	1.379	4.138	1.379		1.379	43.448	1.379	4.138	6.897	9.655	2.069	0.69			P 43.448	3
54	4.138	0.69		1.379	0.69	7.586			37.241	2.759	2.069	1.379	0.69		31.724	4.138	0.69	3.448	1.379			K 37.241	5
55	6.897		2.759	3.448	0.69	2.069	2.759	2.759	4.828		0.69	1.379	0.69	40.69	22.759	2.759	2.759	1.379		0.69		Q 40.690	5
56	65.517	0.69			0.69	10.345		0.69	0.69	3.448		1.379	2.069		0.69	8.276	2.759	2.759				A 65.517	7
57	37.931				29.655	1.379		1.379		17.931	3.448		0.69			2.069	3.448	1.379	0.69			A 37.931	4
58	13.103				2.759	1.379		1.379	6.897	29.655	2.759			2.069	8.966	1.379	4.138	3.448	20.69	1.379		L 29.655	1
59	4.138	2.069			1.379	2.069	3.448	13.793	4.138	22.069	0.69				24.828	4.138	8.276	2.759		6.207		R 24.828	4
60	10.345				0.69	75.862						0.69				6.897	2.069		2.759	0.69		G 75.862	7
61	0.69			0.69	43.448	5.517				11.724				1.379		0.69			26.207	9.655		F 43.448	5
62	21.379	14.483			5.517	2.069		4.138		28.276						6.897	0.69	8.276	7.586	0.69		L 28.276	4
63	0.69				49.655					2.069							0.69	0.69	22.759	23.448		F 49.655	6
64	4.828					93.103						0.69				1.379						G 93.103	9
65	1.379	0.69			22.759			7.586		47.586	3.448						4.828	11.034	0.69			L 47.586	5
66	6.897					88.276										4.138		0.69				G 88.276	8
67	5.517	1.379			8.966			1.379	0.69	37.931	11.724	1.379		6.207		2.759	1.379	1.379	13.793	5.517		L 37.931	5
68					87.586					0.69	0.69								2.759	8.276		F 87.586	8
69	11.724	2.069			2.759	54.483		5.517		11.724	0.69					4.828	3.448	2.759				G 54.483	4
70	22.759	0.69			5.517	4.138	2.759	3.448		2.069			1.379			25.517	13.103	17.241		0.69	0.69	S 25.517	5
71						97.241						0.69				0.69	1.379					G 97.241	9
72	13.793				0.69	0.69		30.345		4.828	0.69					0.69	12.414	35.862				V 35.862	7
73	1.379				3.448	2.069	6.207					13.103				59.31	1.379		4.138	8.966		S 59.310	8
74																			100			W 100.000	9
75								26.027		12.329							1.37	60.274				V 60.274	8
76	0.685				11.644		19.178				0.685	0.685		2.055	1.37			0.685		63.014		Y 63.014	7
77					2.055		0.685	23.288				0.685		0.685			1.37	69.863		1.37		V 69.863	8
78	8.966															91.034						S 91.034	9
79					0.69			63.448		17.931	14.483							3.448				I 63.448	8
80	18.621		11.034	0.69	0.69		45.517	0.69		0.69		5.517			0.69	6.897	4.138	0.69		4.138		H 45.517	7
81			26.207	9.655	0.69		0.69	0.69		4.138		3.448		14.483	2.759	0.69	21.379	13.103		2.069		D 26.207	4
82					60		6.897											2.069		31.034		F 60.000	7
83	0.69				0.69	95.862										2.759						G 95.862	9
84	3.448		2.069	2.069	2.069	57.931	4.138			0.69		15.862		3.448	0.69	0.69				6.897		G 57.931	6
85	27.586							4.138		13.793	33.793					1.379	13.793	5.517				M 33.793	7
86	6.207		1.379			6.897	1.379	0.69				2.069	62.759			17.931	0.69					P 62.759	6
87	18.621			2.759	3.448	6.207		7.586	3.448	20.69	4.828		10.345			2.069	2.759	13.103	4.138			L 20.690	4
88	10.345				6.897	1.379		11.034		11.034	1.379		35.172		0.69	0.69	0.69	7.586	13.103			P 35.172	2
89	12.414			1.379	3.448	5.517		8.966		46.207	2.069					0.69		19.31				L 46.207	6
90	60					0.69						8.966				28.966	1.379					A 60.000	9
91	15.172	0.69			3.448	13.103	1.379	11.034		19.31	1.379					2.069	1.379	27.586		3.448		V 27.586	3
92	6.897				29.655	8.276		4.828		35.172	2.759		3.448		0.69	0.69	1.379	5.517			0.69	L 35.172	4
93	17.931	1.379			2.069	1.379		2.759		64.138	8.966						1.379					L 64.138	7
94	2.069							5.517		5.517	22.759	0.69				0.69	42.759	20				T 42.759	8
95	25.517				11.034	9.655		9.655		21.379	0.69					2.069	4.828	15.172				A 25.517	4
96	6.897	1.379			1.379	8.966		6.207		66.207	0.69						0.69	7.586				L 66.207	6
97					46.897			1.379		47.586	2.069							2.069				L 47.586	8
98	21.379	22.069		1.379	2.759	2.069		7.586					0.69			11.034	2.069	28.276	0.69			V 28.276	5
99	51.034	3.448				11.034		2.069		15.862	1.379					8.276	1.379	5.517				A 51.034	5
100	6.897				15.172	9.655		6.207		5.517						0.69	1.379	10.345	0.69	43.448		Y 43.448	5
101					0.69			5.517		66.897	22.069							2.759	2.069			L 66.897	7
102	73.793					4.828										20.69		0.69				A 73.793	8
103	4.828	0.69			2.069	0.69		7.586		77.931	0.69					2.759		1.379	1.379			L 77.931	7
104					44.828			2.069		8.276	1.379						0.69	2.069		40.69		F 44.828	6
105	1.379				17.931		4.828	0.69		3.448	1.379		55.172			1.379	5.517	1.379		6.897		P 55.172	6
106	66.207					13.103		0.69		4.828	6.897					4.828	0.69	1.379	0.69	0.69		A 66.207	7
107	6.207				3.448	1.379		7.586		69.655	2.759		0.69			1.379	1.379	5.517				L 69.655	6
108	35.172	1.379			20.69					7.586	2.759		12.414	2.069			11.724	3.448	2.069	0.69		A 35.172	6
109	33.103	0.69			16.552	32.414				7.586	2.069			1.379		3.448	0.69	2.069				A 33.103	5
110	10.345				4.828	11.034	1.379	1.379		6.897	0.69				0.69	2.069		2.069	40	18.621		W 40.000	2
111	7.586	2.069			6.207	1.379		7.586		58.621						1.379		14.483	0.69			L 58.621	5
112	14.483	0.69			9.655		1.379	5.517		23.448	0.69	2.759		2.069	2.069	6.897	4.138	4.828	13.103	8.276		L 23.448	4
113	17.361		0.694		1.389	8.333	2.778	1.389	7.639	2.083		11.111		9.722	12.5	6.25	3.472	11.111	0.694	3.472		A 17.361	4
114	0.69				2.069	1.379	1.379		14.483	2.759				0.69	71.034	1.379	0.69	0.69	1.379	1.379		R 71.034	7
115	0.685	2.055			30.822		1.37	4.11		36.301	2.74				0.685		0.685	1.37	13.699	5.479		L 36.301	4
116	11.644	2.055	2.055		15.068	3.425		2.74	2.74	8.904	1.37	1.37	2.74	5.479	10.274	10.274	7.534	4.795	6.164	1.37		F 15.068	3
117	7.042	0.704			3.521	9.859	2.817	2.113	4.225	7.746		3.521	26.761	3.521	14.085	8.451	2.113	2.113		1.408		P 26.761	3
118	6.977		3.488			6.977	4.651	1.163	10.465	3.488		4.651	11.628	9.302	22.093	5.814	3.488	3.488		2.326		R 22.093	2
119	21.495		3.738	3.738	2.804	2.804	6.542	2.804	2.804	8.411		2.804	12.15	0.935	5.607	12.15	7.477	1.869		1.869		A 21.495	2
120	10.714		5.357	2.679	0.893	14.286	5.357	0.893	8.036	2.679		8.929	8.036	0.893	7.143	13.393	10.714					G 14.286	3
121	17.323				3.15	5.512	2.362	4.724	1.575	12.598		0.787	16.535	3.15	6.299	7.087	4.724	3.937	8.661	1.575		A 17.323	1
122	7.463	0.746			1.493	4.478	2.985	4.478	2.985	21.642		2.239	2.985	2.985	7.463	5.97	5.224	8.209	15.672	2.985		L 21.642	1
123	9.859		2.113		4.93	7.042	2.817	2.817	4.225	7.746	1.408	0.704	2.113	2.817	33.803	8.451	2.817	2.113	1.408	2.817		R 33.803	4
124	6.993		6.294		6.993	2.797	0.699	4.196		18.881	4.895	2.797	2.797	5.594	8.392	6.294	2.098	4.196	9.091	6.993		L 18.881	3
125	18.75	1.389			5.556	2.778		5.556		40.278			10.417			4.167	3.472	5.556	2.083			L 40.278	5
126	4.795	0.685			8.904	1.37		13.014		55.479	4.11		0.685			0.685	0.685	3.425	6.164			L 55.479	5
127	30.137	1.37			3.425	7.534		4.795		25.342	0.685					6.849	4.795	14.384		0.685		A 30.137	4
128	13.699				51.37	2.74		2.74		19.178	4.11							2.74	1.37	2.055		F 51.370	5
129	30.137					0.685		3.425		0.685			61.644			2.74	0.685					P 61.644	7
130	47.619	0.68			3.401	12.925		3.401		10.884			2.041			7.483	2.041	9.524				A 47.619	5
131	13.605	2.721			4.762	3.401		18.367		42.857	1.361					4.762	2.041	6.122				L 42.857	4
132					6.803	0.68		1.361		2.721									87.075	1.361		W 87.075	8
133	12.245				4.082	1.361	0.68	8.163		25.17	2.041			6.803			14.286	25.17				LV 25.170	5
134	10.204				6.803	3.401		10.884		53.741	1.361					2.041		11.565				L 53.741	5
135	12.245	2.041			7.483	13.605		2.721		7.483	2.041	0.68		8.163		12.245	23.81	6.122	0.68		0.68	T 23.810	4
136			15.646	84.354																		E 84.354	9
137	5.442	2.041			10.204	0.68		2.721		4.762	0.68							2.041	63.265	8.163		W 63.265	6
138	4.082	0.68			14.286			0.68		65.986						2.041	2.721	8.844		0.68		L 65.986	6
139									6.122						93.878							R 93.878	9
140	2.721			0.68		63.265		0.68				0.68				23.81	8.163					G 63.265	7
141				0.68	1.361		0.68	0.68	1.361	0.68				0.68	0.68	1.361	4.082	6.122	76.871	4.762		W 76.871	6
142	3.401				17.687	0.68		9.524		36.735	3.401							28.571				L 36.735	5
143	0.68				37.415			1.361		53.741	6.803											L 53.741	6
144												2.041				7.483	89.796	0.68				T 89.796	9
145						99.32										0.68						G 99.320	9
146					100																	F 100.000	9
147													98.639			0.68	0.68					P 98.639	9
148																			100			W 100.000	9
149	0.68				0.68	0.68		1.361		93.878	0.68							2.041				L 93.878	9
150	12.925			2.721	4.762	1.361	2.041			9.524	0.68	2.721		15.646		17.007	2.041	1.361	8.844	18.367		Y 18.367	7
151	12.925			0.68	15.646	1.361	2.041	10.884		37.415	1.361		2.041			2.721	1.361	11.565				L 37.415	5
152	2.721					97.279																G 97.279	9
153	0.68		0.68				0.68	0.68			0.68	2.041				1.361	5.442	0.68		87.075		Y 87.075	8
154	16.327					8.163		0.68					0.68			64.626	9.524					S 64.626	8
155	0.68				4.762	0.68	17.007			3.401	2.041			70.748		0.68						Q 70.748	8
156	4.762						0.68	31.293		21.769	1.361					2.041	24.49	12.925	0.68			I 31.293	6
157	4.11		53.425	6.164	0.685	3.425	3.425			0.685		10.274	6.849	4.11		5.479		0.685		0.685		D 53.425	6
158	5.442					29.252	0.68			0.68		0.68	0.68	0.68		33.333	27.211	0.68		0.68		S 33.333	6
159	3.401				2.041	1.361		2.041		2.041			74.15				0.68	2.041	10.884	0.68	0.68	P 74.150	7
160	0.68				8.163			2.041		84.354	0.68							1.361	0.68	2.041		L 84.354	8
161	49.66				0.68	6.803		0.68	11.565	2.041	1.361	8.163		0.68	1.361	13.605		3.401				A 49.660	6
162	4.082		1.361	0.68		68.027	2.721	0.68		0.68		4.762	6.122	2.721		6.122	0.68	0.68		0.68		G 68.027	5
163					21.088			6.803		29.932							0.68	2.721	26.531	12.245		L 29.932	4
164	82.313				0.68	2.041		2.721		6.122						0.68	1.361	4.082				A 82.313	8
165	2.027												91.216			6.081	0.676					P 91.216	9
166	2.721				0.68		2.041	30.612		26.531	0.68			0.68		0.68		31.973	0.68	2.721		V 31.973	4
167	4.762				8.844	21.769		16.327		28.571	2.721					0.68	4.082	12.245				L 28.571	4
168						99.32										0.68						G 99.320	9
169	3.401		0.68	10.204		1.361		5.442						0.68		2.041	2.041	74.15				V 74.150	8
170			0.68	14.286	10.884		9.524	2.041		11.565	1.361	0.68		2.721		1.361	5.442	0.68	8.844	29.932		Y 29.932	5
171	8.163					68.027				16.327	2.721					1.361	2.721		0.68			G 68.027	6
172	4.082							29.932		28.571	0.68						3.401	33.333				V 33.333	6
173	0.68					12.925		0.68				2.721				53.061	29.932					S 53.061	8
174	7.483	0.68			33.333	3.401				36.054								4.082	11.565	3.401		L 36.054	4
175	20.408				6.122			17.007		35.374	2.721					2.721	0.68	12.245	2.721			L 35.374	4
176	9.524	4.762		0.68		0.68		9.524		32.653	2.721					3.401	11.565	24.49				L 32.653	4
177	42.177	1.361			1.361	1.361		5.442		10.204	13.605						4.082	18.367	1.361	0.68		A 42.177	6
178	10.204				12.925	0.68		8.844		44.898	5.442					2.041	2.041	8.163	4.762			L 44.898	4
179	3.401	4.762				4.082		20.408		12.925	1.361					24.49	21.088	7.483				S 24.490	4
180	49.66	2.721				19.048				0.68	0.68					23.129	2.041	1.361		0.68		A 49.660	7
181	31.973	3.401			1.361	32.653		3.401		2.041						14.286	5.442	3.401	0.68	1.361		G 32.653	5
182	24.49	6.803			3.401	4.082		1.361		37.415	1.361					10.884	1.361	4.762	2.041	2.041		L 37.415	4
183	3.401	0.68			4.762	5.442		14.286		63.265	1.361					0.68	1.361	4.762				L 63.265	5
184	27.891	2.721			5.442	2.041		3.401		9.524	2.721					6.122	1.361	28.571	4.762	5.442		V 28.571	4
185	17.241	2.069		10.345	2.759	2.069	2.069	2.069	0.69	22.759	1.379	5.517		4.828	2.069	2.069	2.069	4.828	2.759	12.414		L 22.759	3
186	26.897	1.379			3.448	2.759		11.034		33.103	2.759				0.69	6.207	5.517	2.069	3.448	0.69		L 33.103	3
187	6.944	2.778	0.694	0.694	8.333	4.167	1.389	7.639		29.861	0.694		1.389	0.694	2.778	2.778	2.083	13.194	9.028	4.861		L 29.861	1
188	2.92	2.19		1.46	7.299	1.46	2.19	2.19	4.38	16.788	1.46	1.46		7.299	29.927	1.46	4.38	5.839	3.65	3.65		R 29.927	3
189	6.25	1.389	1.389	4.167	1.389	6.25	3.472	0.694	6.944	7.639	0.694	4.861	4.861	6.944	17.361	10.417	10.417	1.389	1.389	2.083		R 17.361	2
190	4.11		1.37	0.685		2.055	3.425	0.685	18.493	2.74	1.37	2.74	3.425	5.479	44.521	7.534	0.685		0.685			R 44.521	4
191	4.11		4.11	0.685	0.685	6.164	4.795	0.685	18.493	3.425		4.795	2.74	15.068	19.178	7.534	2.055	1.37	3.425	0.685		R 19.178	3
192	6.944			0.694	4.167	4.861	2.083	3.472	6.25	4.861		4.167	10.417	5.556	18.056	3.472	1.389	2.778	17.361	3.472		R 18.056	2
193	5.882		0.84	2.521	1.681	4.202	0.84	5.042	14.286	11.765	2.521	2.521	5.882	7.563	14.286	5.882	4.202	6.723	1.681	1.681		KR 14.286	1
194	20	3.333			4.667	8		3.333		9.333		2	14	2	0.667	11.333	8	4.667	4	4.667		A 20.000	3
195	15.333	1.333			2.667	8		10		44.667	0.667		1.333			2.667	3.333	7.333	2	0.667		L 44.667	2
196	20				2.667	5.333		12.667		25.333	2.667		2.667			4	2.667	22				L 25.333	3
197	18	1.333			3.333	2		12		28	4.667		7.333			2	4	16.667	0.667			L 28.000	3
198	23.333	0.667			0.667	0.667		16		31.333	0.667		8			2.667	2.667	12.667	0.667			L 31.333	4
199	26	1.333			2.667	5.333		10		24.667	3.333		0.667			2	5.333	18.667				A 26.000	3
200	24	0.667			2	4		9.333		25.333	1.333		1.333			3.333	4.667	24				L 25.333	3
201	3.333	0.667			4	1.333		21.333		44.667	2		7.333			0.667	0.667	14				L 44.667	4
202	7.333				10.667	3.333		2.667		20	2.667		2			2	1.333	5.333	40	2.667		W 40.000	4
203	22	1.333			2.667	17.333		6.667		28.667	2		1.333			2.667	2.667	12.667				L 28.667	2
204	13.333	1.333				26.667		7.333		20.667	2		0.667			10	8	10				G 26.667	3
205	17.333	1.333			0.667	54.667		1.333		2	0.667		11.333			10	0.667					G 54.667	6
206	13.333			1.333	15.333	6	0.667	3.333	1.333	14	2		4.667	3.333	1.333	5.333	0.667	3.333	14	10		F 15.333	1
207	16.667				6	19.333	0.667	6		18	0.667		8.667	2		6	4	6.667	1.333	4		G 19.333	1
208	5.333				2.667	0.667		0.667		76.667	2		0.667			6	3.333	2				L 76.667	7
209	5.333		0.667	0.667		6	2.667	1.333	17.333	1.333	1.333	7.333	8	15.333	16	9.333	6			1.333		K 17.333	4
210	6.993		2.098	2.098	3.497	7.692	6.294	1.399	6.294	2.098	2.797	6.993	6.294	16.783	6.294	6.993	6.294	1.399	1.399	6.294		Q 16.783	2
211	1.333				1.333		4.667	26.667	2	15.333	0.667	0.667	2	4	0.667	2	6	29.333		3.333		V 29.333	4
212	9.333		9.333	13.333		2	2		7.333	0.667		10.667	2	20	5.333	12	6					Q 20.000	4
213	0.667		0.667	0.667	5.333	1.333			0.667			0.667	4			0.667	1.333		82.667	1.333		W 82.667	7
214	0.667			0.667	3.333			3.333			2	0.667	0.667			5.333	60.667	16	1.333	5.333		T 60.667	8
215	3.333		2.667	18.667			5.333		6.667			0.667	0.667	28	4.667	5.333	19.333	3.333		1.333		Q 28.000	5
216	10		1.333	3.333	0.667			2	1.333	6	0.667	0.667	56	3.333	3.333	2	2	4		3.333		P 56.000	4
217	15.278		6.944	6.25		2.778	1.389	6.25	4.167	6.25	2.083	6.944		2.778	1.389	14.583	13.194	9.028		0.694		A 15.278	3
218	8.333		4.167	4.167			4.167			4.167			54.167	8.333	8.333		4.167					P 54.167	3
219	4.082		12.245	7.483		56.463			5.442			1.361		4.762		5.442	2.721					G 56.463	4
220	8.784		8.108	24.324		2.027	0.676		22.973			2.703	6.757	9.459	6.757	4.73	2.703					E 24.324	4
221	7.333		2	2.667					5.333	0.667	1.333	2	48.667	2	1.333	10	14	2		0.667		P 48.667	4
222	2				2.667		0.667	20.667	2.667	33.333	4		0.667	0.667	0.667	2	10.667	18		1.333		L 33.333	4
223	0.667		5.333	4	0.667				14.667	0.667		6.667	1.333	8.667	20.667	26.667	10					S 26.667	4
224	2.667				4.667			11.333		2	0.667						4.667	74				V 74.000	7
225	56.667					2				4		1.333			2	20	9.333	4.667				A 56.667	7
226	8.667							5.333		72.667	12							1.333				L 72.667	8
227	2					0.667		21.333		17.333	2.667		0.667					54		1.333		V 54.000	7
228														100								Q 100.000	9
229	8					81.333							8				2.667					G 81.333	8
230	3.333		5.333			1.333	0.667					89.333										N 89.333	9
231	0.667				0.667			72.667		5.333							1.333	19.333				I 72.667	8
232	14		6.667	16.667		0.667			4.667			2	46.667	2		5.333	1.333					P 46.667	5
233										3.333				96.667								Q 96.667	9
234	7.333		22.667	21.333		0.667	2	0.667	4	6		7.333		4.667	0.667	20.667	1.333			0.667		D 22.667	5
235			2	6.667			1.333	16.667	6.667	34	18	1.333		6	1.333	2	1.333	2		0.667		L 34.000	4
236									90						9.333					0.667		K 90.000	9
237					8														92			W 92.000	9
238	5.333		29.333	8				0.667	2	13.333		4.667		14	9.333	6	2.667	4.667				D 29.333	4
239	4.667		1.333	4.667				0.667	2	2.667		1.333	70.667	1.333	6	2.667	1.333	0.667				P 70.667	5
240	11.333		12.667	47.333		4	0.667		3.333	0.667		5.333		3.333		10.667	0.667					E 47.333	6
241	7.333			6.667	11.333	5.333	8.667	0.667	3.333		2	6		28.667	4.667	0.667	3.333	2	2	7.333		Q 28.667	5
242	3.333		4	2.667	12	0.667	0.667	6.667	1.333	31.333	1.333			8	20	0.667	0.667	3.333		3.333		L 31.333	5
243	6.667		4	10	2.667	3.333	0.667	4.667	2.667	11.333	1.333	7.333	0.667	10.667	9.333	0.667	4	2	15.333	2.667		W 15.333	4
244	8.667		6.667	6.667			2.667	2	4.667	2	1.333	10.667	32	9.333	5.333	2	2.667			3.333		P 32.000	4
245	5.333		0.667				0.667	11.333			0.667	2.667		8.667	0.667	6	61.333	1.333	0.667			T 61.333	8
246	4.667				3.333			12.667	1.333	56	12	0.667			1.333		0.667	6		1.333		L 56.000	6
247	10		12.667	10.667	0.667	1.333	0.667	0.667	9.333	9.333	4	10		8	10	6	2.667	4				D 12.667	3
248	2		2.667	0.667	0.667	0.667	0.667	10	18.667	20.667	2	0.667		4	10.667	1.333	19.333	2.667		2.667		L 20.667	5
249					2.667		0.667			6.667		2.667								87.333		Y 87.333	9
250	9.333		0.667	5.333	3.333	0.667	2	2.667	6.667	15.333	8			12	14	3.333	8	4	1.333	3.333		L 15.333	3
251	8		33.333	11.333		7.333	0.667		8			4		9.333	6	6	6					D 33.333	3
252	4		2	1.333		0.667	0.667	0.667		58.667	21.333			4.667	0.667	1.333	2		0.667	1.333		L 58.667	6
253	4							5.333		3.333	0.667	0.667				30	49.333	6.667				T 49.333	7
254	6.667		3.333	20.667	3.333				2.667	11.333		1.333		11.333	29.333	3.333	2.667	2		2		R 29.333	4
255	16.667		8	12.667		0.667	0.667		4	2		1.333	30	8	2	8.667	4.667	0.667				P 30.000	3
256	10.738			7.383	3.356	1.342	21.477	0.671	1.342	8.054	0.671	13.423		8.725	2.013	6.04	0.671	4.027		10.067		H 21.477	4
257	3.846		2.308	0.769	6.154	2.308		1.538	2.308	18.462	3.077	0.769	5.385	4.615	2.308	2.308	1.538	1.538	37.692	3.077		W 37.692	3
258	13.889		16.667	2.778		52.778			2.778			2.778	2.778	5.556								G 52.778	4
259	0.667		30	6		15.333	1.333		12			6.667	11.333	8.667	4.667	2	0.667	0.667				D 30.000	4
260	36		1.333	1.333		2	2.667	2	2	0.667		3.333	0.667	2	4	22.667	10	6		3.333		A 36.000	6
261	1.333		69.333	4		0.667	1.333		1.333			2	3.333	11.333	2.667	2.667						D 69.333	7
262	0.667							23.333		63.333								8.667	4			L 63.333	7
263					1.333			59.333		5.333	1.333						3.333	29.333				I 59.333	7
264	2							48		9.333								40.667				I 48.000	7
265										14.667	0.667						3.333		81.333			W 81.333	9
266													98.667			1.333						P 98.667	9
267				100																		E 100.000	9
268	32.667					0.667		0.667				5.333				21.333	37.333	2				T 37.333	8
269	92.667															3.333	3.333	0.667				A 92.667	9
270	0.667				2.667			52		20.667	1.333							22		0.667		I 52.000	7
271	2.667				0.667								85.333			0.667	10.667					P 85.333	8
272	27.333	0.667	9.333	4	2.667	2		3.333	4.667	11.333	10.667	2		0.667	0.667	2.667	3.333	14		0.667		A 27.333	5
273					26.667			10.667		42	2		6			1.333	4	1.333		6		L 42.000	5
274	2.667		2.667	38	1.333		2	1.333	5.333	10.667	0.667		2.667	6.667	2	2		0.667	1.333	20		E 38.000	6
275	2.667		18	11.333	2.667	0.667	14.667	4	1.333	2.667		5.333	5.333	12.667	3.333	9.333	2			4		D 18.000	4
276	2		8.667	15.333	1.333	1.333	5.333	0.667	2	6.667	2.667	8.667		30.667	8.667	2	0.667		0.667	2.667		Q 30.667	5
277	36	0.667	0.667	1.333		1.333	0.667	12		14.667	1.333	0.667		6.667		2	1.333	20		0.667		A 36.000	6
278	6.667		3.333	9.333	1.333	6.667	0.667	2.667	6.667	5.333	2	3.333	16	21.333	6	5.333	2	1.333				Q 21.333	4
279	4.667		12.667	10.667	1.333	16.667			1.333	0.667		4	26	1.333	2	10.667	2.667	1.333	1.333	2.667		P 26.000	3
280	2			0.667	40.667			6.667		8			0.667	0.667		0.667		4	1.333	34.667		F 40.667	5
281	1.333				2.667			14		74	2.667				0.667	0.667	0.667	3.333				L 74.000	7
282	20		17.333	18		4.667	3.333	0.667	5.333	1.333	2	5.333		9.333	2.667	2.667	5.333	1.333		0.667		A 20.000	3
283	12.667		6	12.667	0.667	7.333	3.333	0.667	1.333	3.333	4	8	11.333	7.333	6.667	6	4	3.333		0.667	0.667	AE 12.667	3
284	3.333				2.667			13.333		58	11.333			2.667				8.667				L 58.000	6
285	14.667		30	4.667		6.667	2	0.667	3.333	0.667		8	0.667	8	9.333	9.333	1.333	0.667				D 30.000	4
286	18		4.667	14.667		2.667	1.333	0.667	11.333	0.667	0.667	5.333	0.667	8	12.667	8.667	8.667	1.333				A 18.000	3
287	12.667		4	11.333	6		4	2.667	4.667	14	1.333	5.333		15.333	7.333	3.333	1.333	4.667	0.667	1.333		Q 15.333	4
288	57.333			0.667	2	3.333		1.333		22.667	4				0.667	2.667	1.333	4				A 57.333	7
289	16.547		2.158	3.597		2.158	0.719		13.669	7.194	0.719	2.878		6.475	33.813	6.475	2.158	1.439				R 33.813	4
290	14.667		5.333	13.333	2.667	4.667	1.333	2.667	6	7.333	2	4.667	1.333	16	7.333	5.333	2.667	1.333		1.333		Q 16.000	4
291	8.667		3.333	4	0.667		12.667	0.667	5.333			17.333	4.667	9.333	14.667	7.333	9.333	1.333			0.667	N 17.333	4
292			14.667	4.667		33.333	5.333		2.667			24.667	0.667	8.667	3.333	2						G 33.333	4
293	6.667					8.667		1.333	1.333		0.667		0.667	4	0.667	34.667	38.667	2.667				T 38.667	6
294	31.333		20	8		4.667	2	0.667		0.667		2.667	0.667	2.667	0.667	8	17.333	0.667				A 31.333	6
295	0.667				2.667	0.667		17.333		60.667	0.667							13.333	2	2		L 60.667	6
296	0.667							54.667		26	3.333							15.333				I 54.667	7
297	2				1.333			8.667		18	1.333					6	57.333	5.333				T 57.333	7
298	0.667					97.333										2						G 97.333	9
299	3.333					0.667		53.333		11.333	1.333					0.667	7.333	22				I 53.333	7
300	2				5.333			17.333		15.333	0.667		36			0.667	0.667	22				P 36.000	6
301	2.667		16.667	7.333	4.667	0.667	4	2		4.667	1.333	7.333		4	1.333	7.333	10.667	12.667	2.667	10		D 16.667	5
302	8.667		6.667	1.333	0.667	5.333	3.333	0.667	1.333	5.333	4	0.667		9.333	24.667	6	1.333	2	0.667	18		R 24.667	4
303	2		32	8		5.333	0.667	1.333	2.667	1.333		10.667	1.333	10.667	9.333	6	6.667	0.667	0.667	0.667		D 32.000	4
304	0.943		5.66	8.491	8.491	1.887	1.887	4.717	4.717	14.151	1.887	5.66	9.434	8.491	8.491	2.83	1.887	3.774	3.774	2.83		L 14.151	2
305	6.977		14.729	20.93		6.977	1.55		3.876	1.55		10.078	4.651	5.426	4.651	10.078	5.426	3.101				E 20.930	3
306	11.765		5.882			5.882			17.647			5.882	5.882		23.529	11.765	11.765					R 23.529	3
307			21.053		5.263	5.263	10.526		5.263			5.263		26.316		15.789		5.263				Q 26.316	2
308			5.882	5.882		5.882	17.647					47.059		5.882				11.765				N 47.059	5
309	8.054		7.383	4.698		13.423	2.013	2.013	3.356		0.671	4.698	7.383	8.725	12.752	10.738	12.752		0.671	0.671		G 13.423	3
310	4		10.667	4	1.333	26	2.667	0.667	6	0.667	1.333	5.333	2	7.333	10.667	3.333	3.333	2		8.667		G 26.000	2
311	4.667		12	10.667		4.667	6.667	3.333	4.667	3.333		7.333	1.333	10.667	24.667	1.333	3.333	1.333				R 24.667	3
312	4.667		3.333		18		0.667	7.333	1.333	4.667	1.333					2	2	4		50.667		Y 50.667	5
313	2				26.667		8			1.333					2		1.333		3.333	55.333		Y 55.333	5
314	0.667											98.667				0.667						N 98.667	9
315	12					12						4		0.667		63.333	8					S 63.333	8
316	11.333							30		20.667	8.667							29.333				I 30.000	6
317	4.667				3.333		0.667	37.333	0.667	17.333	8.667				0.667	0.667	8	17.333	0.667			I 37.333	5
318	18			0.667		12.667				4.667	1.333	0.667	0.667		0.667	15.333	15.333	30				V 30.000	6
319	0.667				5.333	1.333	0.667	10		64	3.333					0.667	2	11.333		0.667		L 64.000	6
320	1.342		3.356	1.342		84.564						0.671		1.342		4.027	3.356					G 84.564	7
321	10.976		8.537	3.659		10.976		1.22	13.415	1.22		17.073	4.878	4.878	4.878	9.756	4.878	3.659				N 17.073	4
322	3.509		14.035	8.772		3.509	3.509		19.298	1.754		5.263	5.263	7.018	7.018	7.018	12.281			1.754		K 19.298	3
323	12.963		9.259	7.407		3.704			3.704			14.815	5.556	25.926		7.407	7.407			1.852		Q 25.926	2
324	2.041		14.286	2.041		6.122	14.286						44.898	2.041	2.041	12.245						P 44.898	4
325					2												2			96		Y 96.000	9
326			3.922	5.882	5.882		7.843	3.922		1.961		5.882		17.647	11.765	29.412				5.882		S 29.412	4
327	5.66				3.774	3.774		3.774		9.434			1.887	1.887		1.887			1.887	66.038		Y 66.038	5
328	13.423		15.436	13.423	2.013	6.04			4.698	5.369		12.081	4.027	6.711	4.698	8.054	3.356			0.671		D 15.436	4
329	9.396		4.027	9.396		19.463	9.396	1.342	2.685	2.013	0.671	2.013	10.738	4.698	2.013	10.738	8.725	2.685				G 19.463	4
330	10		9.333	14.667	2	2	2		4.667	5.333	1.333	4	7.333	12	4	14.667	6	0.667				ES 14.667	3
331	2.667		4.667	2		30	1.333	2	2.667			23.333	3.333	16.667		5.333	2.667	1.333		2		G 30.000	6
332	0.667		1.333	4.667	8		0.667	12	2	4.667	3.333			4.667	39.333	4.667	3.333	9.333	0.667	0.667		R 39.333	5
333					4															96		Y 96.000	9
334	6.667		8.667	0.667	2	0.667	25.333		2.667	8		8		10	15.333	8	0.667			3.333		H 25.333	5
335									100													K 100.000	9
336	2			3.333	0.667		30		0.667			8.667		24.667	15.333	5.333	4.667	2.667		2		H 30.000	7
337							67.333		12.667			0.667		7.333	11.333					0.667		H 67.333	8
338										100												L 100.000	9
339										26.667								73.333				V 73.333	9
340	0.667												99.333									P 99.333	9
341					78.667			16.667		2	0.667							1.333		0.667		F 78.667	9
342						98										0.667	1.333					G 98.000	9
343			2.667	97.333																		E 97.333	9
344					43.333												0.667	0.667		55.333		Y 55.333	8
345					4.667			12.667		13.333	1.333					2.667	0.667	64.667				V 64.667	8
346													100									P 100.000	9
347					36.496	0.73		0.73		51.095	3.65							5.109	1.46	0.73		L 51.095	7
348	3.65		0.73	54.015		8.029			8.759	0.73			5.839	13.869	4.38							E 54.015	7
349	5.556		15.972	9.028		10.417	2.083		1.389	0.694		9.028	15.278	2.083	2.083	22.917	2.778			0.694		S 22.917	4
350	1.361				6.122	5.442		12.925		36.735	4.762			1.361		1.361	0.68	12.245	15.646	1.361		L 36.735	4
351					14			4		72.667	0.667					4	0.667	3.333	0.667			L 72.667	8
352	2.667		4			16	0.667				0.667	0.667		2	69.333	2.667	1.333					R 69.333	8
353			1.333	2.667	6.667	33.333		1.333	0.667	0.667		2	30	0.667	0.667	0.667		1.333	18			G 33.333	6
354	2.667				12			16		52.667	2.667						3.333	6.667	4			L 52.667	5
355	30			0.667	2	2		33.333	0.667	8	6		2		3.333	0.667		6		5.333		I 33.333	8
356	9.333		18	7.333		5.333	0.667		5.333			8	32.667	3.333	7.333	2	0.667					P 32.667	5
357					50.667			6	1.333	23.333	5.333				0.667	0.667		6	3.333	2.667		F 50.667	6
358	6.667			0.667	66			2.667		12.667	7.333			1.333				2.667				F 66.000	8
359	0.667		41.333	2		4	5.333		1.333		0.667	34		1.333	0.667	5.333	1.333	2				D 41.333	7
360								20.667		69.333	5.333			0.667		0.667		3.333				L 69.333	8
361					0.667		0.667		1.333				94	2	0.667	0.667						P 94.000	9
362	0.667				1.333		2	2.667		13.333	71.333	0.667			0.667		3.333	1.333		2.667		M 71.333	8
363	2.721		0.68	0.68	0.68	7.483					0.68		2.041		0.68	81.633	1.361	0.68		0.68		S 81.633	9
364	2.667		30.667	1.333	0.667	6.667		1.333			0.667	6				46	1.333	1.333		1.333		S 46.000	7
365					74			8		8.667	4.667			2.667				0.667		1.333		F 74.000	8
366	14.667		0.667	0.667		0.667	1.333		2.667	1.333		2		4	2	46	22	2				S 46.000	6
367	8.667			1.333		0.667			4.667	2			16	3.333	53.333	8.667		0.667	0.667			R 53.333	5
368				0.671		96.644							0.671		0.671				1.342			G 96.644	9
369	14.667		23.333	8		11.333	1.333	0.667	4.667	1.333	0.667	2	19.333	1.333	2.667	5.333	3.333					D 23.333	3
370	12.752		8.054	10.738	8.054	2.685		2.685	2.685	2.685	0.671		6.711	1.342	3.356	16.107	0.671	1.342	0.671	18.792		Y 18.792	3
371	1.333		16	6.667		7.333	1.333	13.333	3.333	3.333		11.333	0.667	11.333	6.667	2.667	3.333	10.667		0.667		D 16.000	3
372									2.667				2	94	1.333							Q 94.000	9
373	18.243		2.027	2.703	0.676	3.378	0.676		2.703	2.703		2.703	42.568	4.054	3.378	6.757	6.081	1.351				P 42.568	4
374	3.333		0.667		1.333	4	0.667			16	1.333	24	39.333	6.667		0.667	1.333	0.667				P 39.333	7
375					4.667			12		75.333	5.333		1.333					1.333				L 75.333	7
376	7.333		1.333	3.333	1.333	0.667	4	8	12	6	3.333	6	0.667	17.333	8.667	3.333	4.667	11.333	0.667			Q 17.333	3
377	50.667				0.667	2		10		10						2	4.667	20				A 50.667	6
378	32.667		3.333	1.333		17.333	3.333		13.333	0.667	0.667	17.333		2	1.333	6	0.667					A 32.667	5
379	2.667		7.333	2.667		66.667			2.667	0.667		8.667		2.667	1.333	2.667	0.667	0.667		0.667		G 66.667	5
380	4	0.667		2	5.333	0.667	9.333	4	0.667	10.667	3.333	2.667		18.667	4.667	1.333	5.333	8	0.667	18		Q 18.667	4
381	5.333		4	1.333	0.667		12	1.333	18.667	2	0.667	8	9.333	11.333	17.333	4	2	0.667	0.667	0.667		K 18.667	3
382	3.333				10.667	0.667		28.667		28.667	2.667							23.333	1.333	0.667		IL 28.667	5
383	50.667					17.333		3.333		8	2	2			0.667	4.667	10	0.667	0.667			A 50.667	7
384	14				0.667	0.667		2.667		4.667	3.333	3.333	42			4.667	8.667	15.333				P 42.000	5
385	44.667		1.333		8					4.667		18				16.667	1.333			5.333		A 44.667	8
386								86		6.667		0.667						6.667				I 86.000	9
387	0.667	99.333																				C 99.333	9
388					10															90		Y 90.000	9
389				100																		E 100.000	9
390	3.333		32					46		0.667						0.667		17.333				I 46.000	9
391	38.667							18.667		6						0.667	1.333	34.667				A 38.667	7
392					59.333					8										32.667		F 59.333	9
393	4.667		1.333			39.333						2	42	0.667		8	2					P 42.000	7
394	7.333		20	42		4	2		0.667	1.333		2.667		6	5.333	6.667	2					E 42.000	5
395	0.667		1.333	26.667	10	0.667	0.667		0.667	22			0.667	28.667		2.667	2.667	0.667		2		Q 28.667	8
396	8.667				0.667	1.333		20		14	3.333			3.333		2.667	2	44				V 44.000	7
397	31.333							15.333		8.667				4.667	35.333	2	1.333	1.333				R 35.333	7
398	18		11.333	6.667	0.667	6	2	1.333	6.667	2	0.667	6.667		11.333	20	2	2	1.333		1.333		R 20.000	4
399	14.667		1.333		2.667	6.667	1.333	1.333		6	4	37.333	0.667	8	4.667	7.333	2	0.667		1.333		N 37.333	6
400	24.667				8.667	2		4.667		30	2			2		7.333	1.333	15.333		2		L 30.000	6
401	3.571			1.786			7.143		12.5	1.786		10.714		10.714	19.643	3.571	23.214			5.357		T 23.214	5
402	10.738		4.027	5.369		2.013	2.013	1.342	4.027	1.342		4.698	40.268	6.711	13.423	2.013	1.342	0.671				P 40.268	5
403	4		32	22		6	4.667		3.333			11.333		9.333	4.667	0.667	2					D 32.000	5
404	43.333				0.667								0.667		2.667	20	32	0.667				A 43.333	8
405	7.333		42.667	7.333		7.333			0.667			10		6		4	14.667					D 42.667	6
406	4				19.333			12		32.667	6.667							12.667	1.333	11.333		L 32.667	5
407					0.667			16		80.667	2.667											L 80.667	8
408	5.333				2			16.667		55.333								20.667				L 55.333	7
409												35.333				0.667	64					T 64.000	9
410	2				0.667	1.333		24		13.333	4					0.667	0.667	53.333				V 53.333	7
411																90.667	9.333					S 90.667	9
412				0.667								99.333										N 99.333	9
413			83.333					1.333		7.333		4.667					2	1.333				D 83.333	9
414	68.667					10		0.667								4	16.667					A 68.667	8
415																			100			W 100.000	9
416					92															8		F 92.000	9
417	1.333		0.667	1.333		94			1.333					0.667			0.667					G 94.000	9
418	6.667		32	2		3.333	12.667		6.667		0.667	7.333		2.667	10.667	4.667	10.667					D 32.000	4
419																95.333	4.667					S 95.333	9
420	4				6.667		11.333	55.333		9.333	1.333	2		0.667		1.333	1.333	2.667	4			I 55.333	7
421	31.333			3.333		64		0.667						0.667								G 64.000	9
422	4.667					0.667		0.667		3.333	0.667		85.333	4.667								P 85.333	8
423	6		3.333	2	0.667		23.333	2	2.667	24	1.333	1.333	9.333	1.333		0.667		1.333	18	2.667		L 24.000	5
424														100								Q 100.000	9
425	0.667				0.667		97.333							0.667	0.667							H 97.333	9
426	2				16		0.667			58	20	0.667		1.333				1.333				L 58.000	7
427	0.667		0.667	14.667										84								Q 84.000	9
428					0.667			52.667		2	44							0.667				I 52.667	8
429	83.333					0.667										10.667	1.333	4				A 83.333	9
430									0.667					38	61.333							R 61.333	8
431	2				1.333			0.667		7.333	78.667	0.667				1.333		8				M 78.667	8
432						0.667									99.333							R 99.333	9
433	88.667					0.667										8.667	1.333	0.667				A 88.667	9
434	2				0.667			10.667	3.333	70.667	6				2.667			4				L 70.667	7
435				100																		E 100.000	9
436	6.667				10.667					24	2.667	12.667				3.333	36.667	3.333				T 36.667	7
437	8		0.667	1.333		80								7.333	0.667	2						G 80.000	7
438								2	15.333	2					80.667							R 80.667	9
439	3.333			2	4		0.667				4.667		52			0.667	0.667		10.667	21.333		P 52.000	6
440	0.667				2.667	0.667		2.667		42	32					0.667	0.667	18				L 42.000	6
441	3.333							26.667		56	0.667							13.333				L 56.000	6
442															99.333					0.667		R 99.333	9
443	61.333		2			8										22.667	0.667	5.333				A 61.333	7
444	0.667															0.667	98.667					T 98.667	9
445												91.333				4.667	4					N 91.333	9
446			2.667									56.667				2	38.667					N 56.667	9
447						100																G 100.000	9
448	4.667							38		2.667	7.333					0.667	0.667	46				V 46.000	7
449																25.333	74.667					T 74.667	9
450	86.667					6				0.667	0.667					2		4				A 86.667	9
451	3.333				10			39.333		13.333	0.667						1.333	31.333	0.667			I 39.333	6
452					0.667			60.667			1.333						5.333	28.667		3.333		I 60.667	7
453	6.667		62.667	1.333		6			0.667			14		1.333	0.667	5.333	1.333					D 62.667	6
454	21.333		4	10	1.333		17.333	1.333	0.667			2.667	32.667		2	3.333		0.667		2.667		P 32.667	4
455	2.667		16	1.333	4		6.667	0.667	23.333	4		6.667		12.667	15.333	2.667	1.333	0.667		2		K 23.333	4
456						98										2						G 98.000	9
457	1.333		6	12		1.333	4.667	0.667	13.333	0.667	0.667	6.667		16	26	3.333	5.333	1.333		0.667		R 26.000	4
458	0.667			1.333				48		12.667	1.333		1.333	1.333			2.667	30		0.667		I 48.000	6
459	2		0.667	5.333				16.667	2	12		0.667		11.333	2.667	4	24	18.667				T 24.000	4
460	35.333		5.333	10		6	2.667	1.333	8	1.333	0.667	3.333		8.667		11.333	2	4				A 35.333	4
461	3.333			6		0.667	1.333	3.333	6	0.667	6			27.333	23.333	4.667	9.333	8				Q 27.333	5
462	22					4.667		21.333		36	1.333					11.333	1.333	2				L 36.000	6
463	6.667		1.333	7.333		0.667	0.667		2.667				79.333		1.333							P 79.333	7
464	4.667			0.667		0.667	2			4	1.333		8.667	67.333	4.667	4.667		0.667		0.667		Q 67.333	8
465			1.333		91.333		2				0.667	1.333			1.333					2		F 91.333	8
466			2	38				1.333	8					15.333	0.667	2.667	25.333	6.667				E 38.000	6
467	16	0.667	0.667	13.333	1.333		1.333		0.667	1.333			2.667	13.333	24.667	3.333	16.667	4				R 24.667	4
468	23.333		5.333	7.333	0.667	26	2.667			1.333	0.667	1.333		4.667	1.333	5.333	14	5.333		0.667		G 26.000	3
469	8.667			3.333		0.667		6		0.667	0.667			0.667		9.333	12.667	57.333				V 57.333	7
470	2				0.667			6.667		81.333	2.667							6.667				L 81.333	8
471	4.667			5.333	0.667	0.667	4	2	8	2.667		4		2.667	17.333	12.667	28	4		3.333		T 28.000	4
472	26		2.667	2		45.333	0.667				1.333			2	0.667	4	6.667	7.333		1.333		G 45.333	4
473	2.667		12.667	30.667	0.667			1.333	6.667			8		8.667	3.333	11.333	12		0.667	1.333		E 30.667	4
474	9.333				3.333			18		5.333	0.667						0.667	62.667				V 62.667	7
475	6		1.333	6	2.667		1.333	2	5.333	2.667	1.333	0.667	6	23.333	8.667	4	15.333	6.667	2	4.667		Q 23.333	4
476	12				0.667	14	0.667	3.333	2.667	12.667	0.667		42.667		1.333	4.667	2.667	2				P 42.667	5
477	6.667			0.667	2		4	4		2	26	0.667		1.333	12	0.667	16	9.333	0.667	14		M 26.000	6
478	5.333		0.667	7.333	0.667	3.333	2.667	2.667	7.333	3.333		2		18.667	9.333	16.667	16	3.333		0.667		Q 18.667	3
479						96						0.667		0.667	2	0.667						G 96.000	9
480	9.333		4	7.333	2		1.333	2.667	4	23.333	9.333	6		13.333	0.667	6.667	5.333	3.333	0.667	0.667		L 23.333	4
481	0.667															2.667	96.667					T 96.667	9
482	1.333				2.667			2		4.667			84.667					2	2.667			P 84.667	8
483	0.667				32														2.667	64.667		Y 64.667	7
484	27.333				0.667	1.333	1.333	2	0.667	8.667	12.667	2		5.333	4.667	8.667	6.667	17.333	0.667			A 27.333	5
485	0.667			1.333	1.333	2.667	2	2.667	6	1.333	1.333	0.667		13.333	54.667	3.333	3.333	3.333		2		R 54.667	5
486	4.667				24.667	2	1.333	3.333		13.333	2					1.333	8.667	2	26.667	10		W 26.667	1
487	2.667					84			0.667	0.667			0.667	5.333	4	1.333				0.667		G 84.000	7
488	3.333		15.333	0.667		1.333	4.667	2		1.333		35.333		3.333	1.333	25.333	2	2	0.667	1.333		N 35.333	7
489	9.524			0.68		2.041	0.68	3.401	3.401	10.884	0.68	0.68			2.041	4.082	8.163	1.361	44.898	7.483		W 44.898	1
490	4.082	0.68			1.361	2.721		0.68		9.524	0.68		73.469			4.082	0.68	1.361	0.68			P 73.469	6
491	11.565			0.68	2.041			15.646		27.891	1.361					1.361	2.721	35.374	1.361			V 35.374	5
492	1.379				5.517			13.103	0.69	28.276	0.69					1.379	1.379	11.724	25.517	10.345		L 28.276	4
493	9.722				2.778	14.583		22.222		30.556	1.389		0.694			2.778	3.472	9.722	1.389	0.694		L 30.556	2
494	3.597	0.719			3.597	1.439		12.95		62.59	3.597							6.475	4.317	0.719		L 62.590	5
495	30.075	12.03						3.759		11.278	3.759					18.045	9.774	9.774	1.504			A 30.075	5
496	20.161				5.645	12.903		8.871		34.677	1.613					1.613	4.839	9.677				L 34.677	2
497	6.897				5.172	2.586		12.069		60.345	1.724					1.724		9.483				L 60.345	5
498	4.808	0.962			9.615	8.654		10.577		42.308	11.538					5.769		2.885	1.923	0.962		L 42.308	4
499	11.392	1.266			13.924	13.924		7.595		40.506	2.532						2.532	5.063		1.266		L 40.506	3
500	18.056				9.722	15.278		13.889		27.778	4.167					2.778		8.333				L 27.778	2
501	25	1.471			13.235	10.294		8.824		13.235			1.471			1.471	2.941	11.765	8.824	1.471		A 25.000	1
502	52.459				3.279	16.393		3.279		6.557	1.639					11.475		3.279	1.639			A 52.459	5
503	17.778	6.667			15.556	4.444		13.333		13.333					2.222		4.444	22.222				V 22.222	2
504	10				3.333			13.333		56.667	3.333							6.667	6.667			L 56.667	5
505	6.667							13.333		26.667	20		6.667		13.333			6.667		6.667		L 26.667	2
506	8.333					8.333						8.333		8.333	16.667	33.333	8.333		8.333			S 33.333	4
507								28.571		71.429												L 71.429	6
508														20	80							R 80.000	7*
